# Supplementary material for: The Inactivation of Arabidopsis UBC22 Results in Abnormal Chromosome Segregation in Female Meiosis, but Not in Male Meiosis
Source: Plants (Basel). 2021 Nov 9;10(11):2418. doi: 10.3390/plants10112418 (PMC8625819; doi:10.3390/plants10112418)
Supplement: Supplementary file 1 [file plants-10-02418-s001.zip]

Archive with 1 entries (1 files):
- plants-1360007-supplementary.pdf
